# Supplementary material for: Using Twitter Data Analysis to Understand the Perceptions, Beliefs, and Attitudes about Pharmacotherapy Used in Rheumatology: An Observational Study
Source: Healthcare (Basel). 2023 May 23;11(11):1526. doi: 10.3390/healthcare11111526 (PMC10252953; doi:10.3390/healthcare11111526)
Supplement: Supplementary file 1 [file healthcare-11-01526-s001.zip]

Archive with 1 entries (1 files):
- healthcare-2316125-supplementary.pdf
